# Supplementary material for: High-Fat Foods and FODMAPs Containing Gluten Foods Primarily Contribute to Symptoms of Irritable Bowel Syndrome in Korean Adults
Source: Nutrients. 2021 Apr 15;13(4):1308. doi: 10.3390/nu13041308 (PMC8071217; doi:10.3390/nu13041308)
Supplement: Supplementary file 1 [file nutrients-13-01308-s001.zip]

Archive with 1 entries (1 files):
- nutrients-1174086-supplementary.pdf
